# Supplementary material for: Role of global public sector research in discovering new drugs and vaccines
Source: J Technol Transf. 2023 Apr 27:1–11. Online ahead of print. doi: 10.1007/s10961-023-10007-z (PMC10134693; doi:10.1007/s10961-023-10007-z)
Supplement: Supplementary file 1 — Supplementary file1 (XLSX 45 kb) [file 10961_2023_10007_MOESM1_ESM.xlsx]

## Sheet: Master listing -- Combined
Supplementary Table 1: FDA Approved Drugs Discovered at PSRI's
Generic Name	Brand Name	Assignee	Country of Assignee	Initial Licensee	Current Marketer
amphotericin B	Abelcet	U. of Texas	US	The Liposome Company	Enzon Pharmaceuticals
gadofosveset trisodium	Ablavar	Massachusetts General Hospital;Cornell University;Columbia University;	US	Epix Pharmaceuticals	Lanthanus Medical
argatroban	Acova (Novastan)	Kobe University	Japan	Mitsubishi Chemical Industries	Novartis
tocilizumab	Actemra (IL-6)	Osaka University	Japan	Chugai	Chugai
corticorelin ovine triflurate	Acthrel	Salk Institute	US	Ferring A/S	Ferring A/S
fentanyl citrate	Actiq	U. of Utah	US	Anesta Corp	Cephalon
alteplase	Activase	K.U. Leuven	Belgium	Genentech	Genentech
technetium Tc99M apcitide	AcuTect	National Institutes of Health	US	Diatide	Bayer Healthcare
brentuximab vedotin	Adcetris	U. of Miami	US	Seattle Genetics	Seattle Genetics
adenocine	Adenocard	U. of Virginia	US	Medco Research	Astellas Pharma Inc.
antihemophilic factor (recombinant)	Advate	U. of Connecticut	US	Baxter	Baxalta
laronidase	Aldurazyme	Los Angeles Biomedical Research Institute	US	BioMarin	Genzyme
pemetrexed	Alimta	Princeton University	US	Eli Lilly	Eli Lilly
nitazoxanide	Alinia	Institute Pasteur	France	Romark	Romark
fexofenadine hydrochloride	Allegra	Georgetown University	US	Sepracor	Sanofi Aventis
lovastatin	Altoprev	Children's Hospital, Boston	US	Andrx	Covis Pharma
amphotericin B	AmbiSome	U. of California	US	Vestar	Astellas
alefacept	Amevive	U. of Michigan;Dana-Farber Cancer Institute	US	Biogen	Astellas Pharma Inc.
sodium benzoate; sodium phenylacetate	Ammonul	Johns Hopkins University (Individual)	US	Ucyclyd	Valeant
dalfampridine	Ampyra / MS	Rush University Medical Center	US	Elan	Acorda
florbetapir F18	Amyvid	U. of Pennsylvania	US	AVID RADIOPHARMS INC	AVID RADIOPHARMS INC
technetium Tc99M pentetate kit	AN-DTPA	US Atomic Energy Agency	US	Unkown	Jubilant Draximage
bivalirudin	AngioMax	Wadsworth Center, NY Department of Health	US	Biogen	The Medicines Company
fospropofol disodium	Aquavan	U. of Kansas	US	ProQuest Pharmaceuticals	Eisai
mannitol	Aridol	Central Sydney Area Health Services	Australia	Pharmaxis	Pharmaxis
	Aspirin	U. of Texas	US	PLx Pharma	PLx Pharma
efavirenz; emtricitabine; tenofovir disoproxil fumarate	Atripla	Emory University;Yale University	US	Triangle Pharmaceuticals	Gilead Pharmaceuticals
tretinoin	Avita	U. of California	US	Penederm	Mylan Bertek Pharmaceuticals
interferon beta-1a	Avonex	Stanford University	US	Cetus	BiogenIdec
testosterone	Axiron	Monash University	Australia	Acrux	Eli Lillly and Co
fluciclovine F18	Axumin	Emory University	US	Nihon Mediphysics	BLUE EARTH DIAGNOSTICS LTD
rasagiline mesylate	Azilect	Technion	Japan	Teva	Teva
coagulation factor ix	BeneFIX	U. of Washington	US	British Technology Group	Wyeth
belimumab	Benlysta	Scripps Research Institute, Rockefeller University	US	Cambridge Antibody Technology	Glaxo
interferon beta-1b	Betaseron	Weizmann Institute Japan Foundation for Cancer Research	Israel;Japan	Serono	Bayer
tositumomab	Bexxar	U. of Michigan;Dana-Farber Cancer Institute	US	Coulter Pharmaceutical	GlaxoSmithKline
hydralazine and isosorbide dinitrate	BiDil	U. of Minnesota	US	NitroMed	NitroMed
blinatumomab	Blincyto	Max Delbrück Center for Molecular Medicine Berlin-Buch	Germany	Micromet	Amgen
	Botox (Chronic migraine)	Individual (Clinical prof at UCLA)	US	Miotox	Allergan
botulinum toxin type a	Botox (Hyperhydrosis)	Mt. Sinai School of Medicine	US	Allergan	Allergan
botulinum toxin type a	BoTox / Urinary incontinence	U. of Colorado	US	Allergan	Allergan
urea C13	Breathtek / Meretek	Baylor College of Medicine	US	Meretek	Otsuka Pharmaceuticals
bretylium tosylate	BRETYLOL	U. of Minnesota	US	American Hospital Supply	Hospira
sodium phenylbutyrate	Buphenyl	Individual -- JHU	US	Ucyclyd	Horizon Pharmaceutical
busulfan	Busulfex	U. of Texas; U. of Houston	US	Orphan Medical	Otsuka Pharmaceuticals
exenatide	Bydureon	Mt Sinai School of Medicine;Bronx VA Hospital	US	Amylin	Lilly
exenatide	Byetta	Mt Sinai School of Medicine;Bronx VA Hospital	US	Amylin	Lilly
calcitriol	Calcijex	U. of Wisconsin	US	Abbott	Abbott
calcefidiol	Calderol	U. of Wisconsin	US	Upjohn	Schering-Plough
alemtuzumab	Campath	Cambridge U.	UK	Leukosite	Genzyme Oncology, Inc
captopril	Capoten	Brigham and Women's Hospital	US	BMS	BMS
technetium Tc99M sestamibi kit	Cardiolite	Harvard University;MIT;U. of Cincinnati	US	DuPont	Lantheus Medical Imaging
diltiazem hydrochloride	Cardizem LA	University of Ghent	Belgium	BioVail	Valeant
protein c concentrate (human)	Ceprotin	Oklahoma Medical Research Foundation	US	IMMUNO AG	Baxter Healthcare
eliglustat tartrate	Cerdelga	U. of Michigan	US	Genzyme	Genzyme/Sanofi
technetium Tc99M exametazime kit	Ceretec	U. of Missouri	US	Amersham	General Electric
diphtheria, tetanus, and pertussis (dtap) vaccines	Certiva	National Institutes of Health	US	North American Vaccine	Baxter Healthcare
human papillomavirus bivalent (types 16 and 18) vaccine, recombinant	Cervarix	Georgetown University;National Institutes of Health	US	MedImmune	GlaxoSmithKline
cetrorelix	Cetrotide	Tulane University	US	ASTA Medica	Merck Serono
tadalafil	Cialis	Cold Spring Harbor Laboratory	US	ICOS	Eli Lilly
desloratadine	Clarinex	U. of Massachusetts	US	Sepracor	Schering-Plough
clobetasol propionate	Clobex	U. of Tennessee	US	Dow Pharmaceutical Sciences	Galderma Labs
clofarabine	Clolar	Memorial Sloan Kettering;Southern Research Institute	US	Bioenvision	Genzyme
artemether, lumefantrine	Coartem	Institute of Microbiology and Epidemiology, Academy of Military Medical, Beijing	China	Novartis (Ciba-Geigy)	Novartis Pharmaceutics Corp
tacrine hydrochloride	Cognex	William Summers UCLA	US	Warner-Lambert	Warner-Lambert
lamivudine; zidovudine	Combivir	Emory University	US	Glaxo SmithKline/Shire Pharmaceutical	GlaxoSmithKline
emtricitabine; rilpivirine hydrochloride; tenofovir disoproxil fumarate	Complera	Emory University	US	Triangle Pharmaceuticals	Gilead
haemophilus B conjugate and hepatitis B recombinant vaccine	Comvax	U. of California;U. of Washington	US	Merck	Merck
glatiramer acetate	Copaxone	Weizmann Institute	Israel	Teva	Teva
dorzolamide hydrochloride; timolol maleate	Cosopt	U. of Florida	US	Merck	Merck
rosuvastatin calcium	Crestor	Brigham & Women's Hospital	US	AstraZeneca	AstraZeneca
crotalidae polyvalent immune Fab	CroFab	U. of Arizona	US	Protherics	BTG
poractant alfa	Curosurf	Karolinska Institute	Sweden	Chiesi	Chiesi
bromocriptine mesylate	Cycloset	Louisiana State University	US	Ergo Sciences	Veroset Rhode Island
cytomegalovirus immune globulin	Cytogam	U. of Massachusetts	US	MedImmune	CSL Behring
daunorubicin citrate	DaunoXome	City of Hope	US	Vestar	Galen
desmopressin acetate	DDAVP	Czech Academy of Sciences	Czech Republic	Ferring	Ferring
emtricitabine; tenofovir alafenamide fumarate	Descovy	Emory University	US	Triangle Pharmaceuticals	Gilead
valsartan	Diovan	Brigham & Women's Hospital	US	Novartis	Novartis
doxorubicin hydrochloride	Doxil	U. of California	US	Sequus Pharmaceutical	J&J
bazedoxifene acetate; estrogens, conjugated	Duavee	Salk	US	Progenx	Pfizer
lamivudine; raltegravir potassium	Dutrebis	Emory University	US	Glaxo SmithKline/Shire Pharmaceutical	GlaxoSmithKline
idursulfase	Elaprase	Women’s and Children’s Hospital, North Adelaide, Australia	Australia	Transkaryotic Technologies	Shire
permethrin	Elimite	NRDC / Rothamstead	UK	NRDC	Glaxo
ulipristal acetate	ELLA	National Institutes of Health	US	HRA Pharma	HRA Pharma
pentosan polysulfate sodium	Elmiron	U. of California	US	Ivax	J&J
oxaliplatin	Eloxatin	Nagoya U.	Japan	Debiopharm	Sanofi
emtricitabine	Emtriva	Emory University;Yale University	US	Triangle Pharmaceuticals	Gilead Pharmaceuticals
etanercept	Enbrel	Massachusetts General Hospital	US	Hoechst	Amgen
hepatitis B vaccine	Engerix-B	Edinburgh University; Institut Pasteur	UK;France	Biogen	GlaxoSmithKline
edrophonium chloride	Enlon-Plus	U. of California	US	Baxter Healthcare	Bioniche Pharma
vedolizumab	Entyvio	MGH	US	Leukosite	Takeda
gadoxetate disodium	Eovist	Massachusetts General Hospital;Cornell University; Columbia University	US	Epix Pharmaceuticals	Bayer Healthcare
enalapril maleate	EPANED KIT	U. of Kansas	US	Silvergate Pharmaceuticals	Silvergate Pharmaceuticals
lamivudine	Epivir-HBV	Emory University	US	Glaxo SmithKline/Shire Pharmaceutical	GlaxoSmithKline
lamivudine	Epivir-HIV	Emory University	US	Glaxo SmithKline/Shire Pharmaceutical	GlaxoSmithKline
abacavir sulfate; lamivudine	Epzicom	Emory University;U. of Minnesota	US	GlaxoSmithKline	GlaxoSmithKline
cetuximab	Erbitux	U. of California	US	ImClone	Bristol-Myers Squibb
vismodegib	Erivedge	Cancer Research Campaign	US	Ontogeny	Pfizer / Genentech (?)
moricizine hydrochloride	Ethmozine	Institute of Pharmacology, USSR Academy of Medical Sciences, Moscow, USSR	Russia	DuPont Merck	Shire
amifostine	Ethyol	Southern Research Institute	US	US Bioscience	AstraZeneca
estradiol	Evamist	Monash University	Australia	Accrux DDS Pty Ltd	Perrigo Health
cevimeline hydrochloride	Evoxac	Israel Institiue for Biological Research	Israel	Snow Brand	Dai'Ichi Sankyo
rivastigmine	Exelon	Hebrew University of Jerusalem	Israel	Novartis	Novartis
eteplirsen	Exondys 51	University of W. Australia	Australia	Sarepta	SAREPTA THERAPEUTICS INC
colfosceril palmitate, cetyl alcohol, tyloxapol	Exosurf	U. of California	US	Burroughs Wellcome	GlaxoSmithKline
interferon beta-1b	Extavia	Weizmann Institute Japan Foundation for Cancer Research	Israel;Japan	Serono	Novartis
agalsidase beta	Fabrazyme	Mt. Sinai School of Medicine	US	Genzyme	Genzyme
dapagliflozin	Farxiga	Tufts Medical Center; Tufts University; U. of Toronto;		Arisaph Pharmaceuticals	AstraZeneca
fentanyl citrate	Fentanyl Oralet	U. of Utah	US	Anesta Corp	Cephalon
deferiprone	Ferriprox	U. of Essex	UK	Apotex	Apopharma Inc.
fludarabine phosphate, 2-F-araA	Fludara	National Institutes of Health	US	Triton Biosciences	Bayer Healthcare
influenza virus vaccine (nasal)	FluMist	U. of Michigan	US	Aviron	AstraZeneca
pralatrexate injection	Folotyn	Memorial Sloan Kettering;SRI International;Southern Research Institute	US	Allos Therapeutics	Spectrum Pharmaceuticals
levoleucovorin calcium	Fusilev	U. of Strathclyde	UK	Targent Inc.	Spectrum Pharmaceuticals
enfuvirtide	Fuzeon	Duke University	US	Trimeris	Roche
gadobutrol	Gadavist	Cornell University;Columbia University;	US	Bayer Healthcare	Bayer Healthcare
gallium nitrate	Ganite	Memorial Sloan Kettering	US	Relgen	Genta
human papillomavirus (HPV) vaccine, quadrivalent	Gardasil	Georgetown University;U. of Rochester;National Institutes of Health	US	MedImmune	Merck
human papillomavirus (HPV) vaccine, quadrivalent	Gardasil 9	Georgetown University;U. of Rochester;National Institutes of Health	US	MedImmune	Merck
elvitegravir;cobicistat;emtricitabine;tenofovir alafenamide	Genvoya	Emory University;	US	Triangle Pharmaceuticals	Gilead
ziprasidone hydrochloride; ziprasidone mesylate	Geodon	U. of Kansas	US	CyDex	Pfizer
sermorelin acetate	Geref	Salk Institute	US	Serono Laboratories	Merck Serono
fingolimid	Gilenya	Kyoto University	Japan	Taito Company (now Mitsui Seito) and Yoshitomi Pharmaceutical Industries (now Mitsubishi Tanabe Pharma).	Novartis
imatinib mesylate	Gleevec (GIST)	Dana-Farber Cancer Institute;Oregon Health and Science University	US	Novartis	Novartis
carmustine	Gliadel	MIT	US	Nova Pharmaceuticals/Scios	Eisai
empagliflozin; linagliptin	Glyxambi	Tufts Medical Center; Tufts University; U. of Toronto;	US	Arisaph Pharmaceuticals	Boehringer Ingelheim
polyethylene glycol 3350; potassium chloride; sodium bicarbonate; sodium chloride; sodium sulfate anhydrous	Golytely	Baylor College of Medicine	US	Braintree Labs	Braintree Labs
nicotine	Habitrol	U. of California	US	Ciba-Geigy	Novartis
hepatitis A adult vaccine	Havrix	National Institutes of Health	US	SmithKline Beecham	GlaxoSmithKline
doxercalciferol	Hectorol	U. of Wisconsin	US	Bone Care International	Genzyme
propranolol hydrochloride oral solution)	HEMANGEOL	Universite Victor Segalen--Bordeaux 2	France	Pierre Fabre	Pierre Fabre
amino acids	HepatAmine	Massachusetts General Hospital	US	American Hospital Supply Corporation	B. Braun
adefovir dipivoxil	Hepsera	Academy of Sciences/KU Leuven	Belgium;Czech Republic	Gilead	Gilead
hepatitis B vaccine	Heptavax-B	Fox Chase Cancer Center	US	Merck	Merck
haemophilus B conjugate (hboc) vaccine	HibTITER	U. of Rochester	US	Praxis Biologics	Wyeth
zalcitabine	Hivid	National Institutes of Health	US	Roche	Roche
somatropin recombinant	Humatrope	U. of California	US	Eli Lilly	Eli Lilly
adalimumab	Humira	Rockefeller University;Scripps Research Institute	US	Cambridge Antibody Technology	Abbott
hyaluronidase	Hylenex	U. of Connecticut	US	DeliaTroph	Baxter Healthcare
	Imovax	Wistar Institute	US	Institute Merieux	Sanofi
indium IN111 oxyquinoline	INDIUM IN 111 OXYQUINOLINE	The Radiochemical Center	UK	Amersham	GE-Amersham
nitric oxide	INOmax	Massachusetts General Hospital	US	AGALinde	AGALinde
interferon alfa-2b, recombinant	Intron A	University of Zurich	Swizerland	Biogen	Schering-Plough
guanfacine hydrochloride	Intuniv	Yale University	US	Shire	Shire
ixabepilone	Ixempra/Ixempra Kit	Helmholtz Centre for Iinfection Research	Germany	Bristol-Myers Squibb	Bristol-Myers Squibb
japanese encephalitis vaccine, inactivated, adsorbed	IXIARO	U.S. Army Medical Research and Materiel Command	US	CJ Pharma	InterCell
metformin hydrochloride; sitagliptin phosphate	Janumet	Tufts Medical Center; Tufts University; U. of Toronto;	US	Arisaph Pharmaceuticals	Merck
sitagliptin phosphate	Januvia	Tufts Medical Center; Tufts University; U. of Toronto;	US	Arisaph Pharmaceuticals	Merck
linagliptin; metformin hydrochloride	Jentadueto	Tufts Medical Center; Tufts University; U. of Toronto;	US	Arisaph Pharmaceuticals	Boehringer Ingelheim
ocriplasmin	Jetrea	K.U. Leuven	Belgium	ThromboGenics	Thrombogenics
simvastatin; sitagliptin phosphate	Juvisync	Tufts Medical Center; Tufts University; U. of Toronto;	US	Arisaph Pharmaceuticals	Merck
lomitapide mesylate	Juxtapid	U. of Pennsylvania	US	Aegerion Pharmaceuticals	Aegerion Pharmaceuticals
sebelipase alfa	Kanuma	U. of Georgia	US	Avigenics	Alexion
alogliptin benzoate; metformin hydrochloride	Kazano	Tufts Medical Center; Tufts University; U. of Toronto;	US	Arisaph Pharmaceuticals	Takeda Pharmaceuticals
palifermin	Kepivance	National Institutes of Health	US	Amgen	BioVitrium
pembrolizumab	Keytruda	Kyoto University	Japan	Ono Pharmaceuticals	Merck
anakinra	Kineret	U. of Colorado	US	Synergen	BioVitrium
antihemophilic factor (recombinant)	Kogenate	Royal Free Hospital	UK	Speywood Laboratories	Bayer
saxagliptin and metformin	Kombiglyze XR	Tufts Medical Center; Tufts University; U. of Toronto;		Arisaph Pharmaceuticals	AstraZeneca
pegloticase	Krystexxa	Duke University	US	Sapient	Horizon Pharmaceutical
deoxycholic acid	Kybella	Los Angeles Biomedical Research Institute ;U. of California	US	Kythera Biopharmaceuticals	Allergan
olaratumab	Lartruvo	Drexel University	US	Imclone	Eli Lilly
alemtuzumab	Lemtrada	Cambridge University	UK	Leukosite	Sanofi
sargramostim	Leukine	Ludwig Institute for Cancer Research, Walter and Eliza Hall Institute of Medical Research	Germany;Australia	Schering-Plough	Schering-Plough, Sandoz
cladribine	Leustatin	Brigham Young University;Scripps Research Institute	US	J&J	J&J
aminolevulinic acid hydrochloride	Levulan	Queen's University	Canada	DUSA	DUSA
ethinyl estradiol; norethindrone acetate	LO LOESTRIN FE	The Medical College of Hampton Roads	US	Warner Lambert	Allergan
	LOESTRIN 24 FE	The Medical College of Hampton Roads	US	Warner Lambert	Allergan
loteprednol etabonate	Lotemax	U. of Florida	US	Pharmos	Bausch & Lomb
alglucosidase alfa	Lumizyme	Duke University	US	Synpac Inc.	Genzyme
fospropofol disodium	Lusedra	U. of Kansas	US	ProQuest Pharmaceuticals	Eisai
ospa lipoprotein	LYMErix	National Institutes of Health;Yale University	US	GlaxoSmithKline	GlaxoSmithKline
ospemifene	Lymphoseek	U. of California	US	Neoprobe	Cardinal Health
olaparib	Lynparza	Institute for Cancer Research/CRC/Royal Free Hospital/KudoS	UK	KuDOS	AstraZeneca
pregabalin	Lyrica	Northwestern University	US	Warner Lambert	Pfizer
pegaptanib sodium	Macugen	U. of Colorado	US	NeXstar	Pfizer
gadopentetate dimeglumine	Magnevist	U. of Michigan	US	Bayer Healthcare	Bayer Healthcare
vincristine sulfate	MARQIBO KIT	U. of Texas	US	Inex Pharmaceuticals	Talon Therapeutics
technetium Tc99M medronate kit	MDP-BRACCO	SUNY Syracuse / Research Corp	US	Bracco Diagnostics	Bracco Diagnostics
estradiol	Menostar	U. of California;Kaiser Health Plan;Permanante Medical Group	US	Berlex	Bayer Healthcare
rubella virus vaccine, live	Meruvax II	Wistar Institute	US	Merck	Merck
technetium Tc99M sestamibi kit	Miraluma	Harvard University;MIT;U. of Cincinnati	US	DuPont	Lantheus Medical Imaging
brimonidine tartrate	Mirvaso Gel	Individual	US	SansRosa Pharmaceuticals	Galderma
mivacurium chloride	Mivacron	MGH	US	Burrough Wellcome	AbbVie
antihemophilic factor (human)	Monoclate-P	Scripps Research Institute	US	Revlon	CSL Behring
gadobenate dimeglumine	MultiHance	MGH	US	Epix	Bracco
metreleptin	Myalept	Rockefeller University	US	Amgen	Aegerion Pharmaceuticals
technetium Tc99M tetrofosmin kit	Myoview	U. of Cincinnati	US	Nycomed Amersham	General Electric
alglucosidase alfa	Myozyme	Duke University;	US	Synpac	Genzyme
galsulfase	Naglazyme	Children’s Hospital, Adelaide,	Australia	BioMarin	BioMarin
memantine	Namenda	Children's Hospital, Boston	US	Neurobiological Technologies, In.	Forest Pharmaceutical
vinorelbine	Navelbine	CNRS	France	Pierre Fabre	Pierre Fabre Group
technetium tc 99m depreotide injection	NeoTect	National Institutes of Health	US	Diatide	Bayer Healthcare
alogliptin	Nesina	Tufts Medical Center; Tufts University; U. of Toronto;	US	Arisaph Pharmaceuticals	Takeda Pharmaceuticals
pegfilgrastim	Neulasta	Memorial Sloan Kettering;U. of Alabama	US	Amgen	Amgen
orelvekin	Neumega	Children's Hospital, Boston	US	Genetics Institute	Wyeth
filgrastim	Neupogen	Memorial Sloan Kettering	US	Amgen	Amgen
rotigotine	Neupro	Groningen U.	Germany	Nelson R&D	UCB
florbetaben F18	Neuraceq	U. of Pennsylvania	US	AVID RADIOPHARMS INC	Piramal Imaging
trimetrexate glucuronate	NeuTrexin	National Institutes of Health	US	US Bioscience	AstraZeneca
amiodarone hydrochloride	Nexterone	University of Kansas	US	CyDex	Baxter
cisatracurium besylate	Nimbex	U. of Strathclyde	UK	Burroughs-Wellcome	GlaxoSmithKline
permethrin	Nix	NRDC / Rothamstead	UK	NRDC	Glaxo
ketoconazole	Nizoral	U. of Tennessee	US	J&J	J&J
ethinyl estradiol; norethindrone	NORETHINDRONE AND ETHINYL ESTRADIOL AND FERROUS FUMARATE	The Medical College of Hampton Roads	US	Warner Lambert	Allergan
levonorgestrel	Norplant	Harvard University	US	Dow Chemical	Population Council/Wyeth
dextromethorphan hydrobromide plus quinidine sulfate	Nuedexta	Center for Neurologic Study	US	IriSys LLC	Otsuka
polyethylene glycol 3350; potassium chloride; sodium bicarbonate; sodium chloride	Nulytely	Baylor College of Medicine	US	Braintree Labs	Braintree Labs
somatropin	Nutropin/Protropin	U. of California	US	Genentech	Genentech
antihemophilic factor fviii (recombinant), porcine seq.	Obizur	Emory University	US	Octagen	Baxter
emtricitabine; rilpivirine hydrochloride; tenofovir alafenamide fumarate	Odefsey	Emory University	US	Triangle Pharmaceuticals	Gilead
saxagliptin hydrochloride	Onglyza	Tufts Medical Center; Tufts University; U. of Toronto;	Canada;Germany	Arisaph Pharmaceuticals	Takeda Pharmaceuticals
denileukin diftitox	ONTAK	Harvard University;Boston Medical Center;Boston University	US	Seragen	Eisai
nivolumab	Opdivo	Kyoto University	Japan	Ono Pharmaceuticals	BMS
doxycycline time released	Oracea	State University of New York;New York University	US	Collagenex Pharmaceutical	Galderma SA
abatacept	Orencia	U. of Michigan;Department of the Navy	US	Repligen	Bristol-Myers Squibb
nitisinone	Orfadin	U. of Gothenberg	Sweden	Zeneca Agrochemical	Rare Disease Therapeutics
alogliptin benzoate; pioglitazone hydrochloride	Oseni	Tufts Medical Center; Tufts University; U. of Toronto;	US	Arisaph Pharmaceuticals	Takeda Pharmaceuticals
ciprofloxacin	Otiprio	U. of California	US	Otonomy	Otonomy
oxycodone hydrochloride	Oxycontin	University of Texas	US	Purdue Pharma	Purdue Pharma
alitretionin topical	Panretin	Salk Institute;Baylor College of Medicine	US	Ligand	Eisai
carboplatin	Paraplatin	Michigan State University	US	Research Corporation	Bristol-Myers Squibb
peginterferon alfa-2b	Peg-Intron	Rutgers University	US	Enzon	Schering-Plough
famotidine, calcium, and magnesium	Pepcid Complete	Brigham & Women's Hospital	US	IBT LP	J&J Merck Consumer Pharm.
chlorhexidine gluconate	Periochip	Hebrew University of Jerusalem	Israel	Astra Pharmaceuticals(in US)	Dexcel Pharma
doxycycline hyclate	Periostat	State University of New York	US	J&J	Galderma SA
calcium acetate	PhosLo	Baylor College of Medicine	US	Braintree Labs	Braintree Labs
porfimer sodium	Photofrin	Roswell Park	US	J&J	Axcan Scandipharma
cisplatin	Platinol	Michigan State University	US	Research Corporation	Bristol-Myers Squibb
abarelix	Plenaxis	Indiana University	US	Praecis Pharmaceuticals	Specialty European Pharma
necitumumab	Portrazza	Weizzman Institute	Israel	Eli Lilly	Eli Lilly
darunavir, cobicistat	Prezcobix	National Institutes of Health;U. of Illinois Chicago	US	Tibotec Pharmaceuticals	J&J
darunavir ethalonate	Prezista	National Institutes of Health;U. of Illinois Chicago	US	Tibotec Pharmaceuticals	J&J
cysteamine bitartrate	Procysbi	U. of California	US	Encode	Horizon Pharmaceutical
aldesleukin	Proleukin	Memorial Sloan Kettering	US	Cetus	Novartis
denosumab	Prolia	Rockefeller University	US	Amgen	Amgen
eltrombopag olamine	Promacta	Rockefeller University	US	Ligand	GlaxoSmithKline
dinoprostone	PROSTIN E2	Karolinska Institute	Sweden	Upjohn
dinoprost tromethamine	PROSTIN F2 ALPHA	Karolinska Institute	Sweden	Upjohn	Pfizer
phentermine hydrochloride; topiramate	QSYMIA	Individual	US	Vivus, Inc.	Vivus Inc.
capsaicin patch 8%	Qutenza	U. of California	US	Neurogesx	NEUROGESX INC/ACORDA
glycerol phenylbutyrate	Ravicti	Johns Hopkins University (Individual)	US	Ucyclyd	Horizon Pharmaceutical
galantamine hydrobromide	Razadyne	Mt. Sinai	US	Intelligen, Inc	J&J
interferon beta-1a	Rebif	Weizmann Institute of Science, Japan Foundation for Cancer Research	Israel;Japan	Interpharm(Serono)	Serono
antihemophilic factor (recombinant)	Recombinate	Mayo Clinic	US	Genetics Institute	Baxter
hepatitis B vaccine (recombinant)	Recombivax	U. of California;U. of Washington;U. of Rochester	US	Merck	Merck
zanamivir	Relenza	CSIRO, Monash University	Australia	GlaxoSmithKline	GlaxoSmithKline
methylnaltrexone bromide	Relistor	U. of Chicago	US	UR Labs	Wyeth
infliximab	Remicade	New York University	US	Centocor	J&J
tretinoin	Renova	U. of Pennsylvania	US	J&J	J&J
abciximab	ReoPro	State University of New York	US	Centocor	Eli Lilly
respiratory syncytial virus immune globulin	Respigam	U. of Massachusetts	US	MedImmune	AstraZeneca
cyclosporine ophthalmic	Restasis	U. of Georgia	US	Novartis	Allergan
lenalidomide	Revlimid	Children's Hospital, Boston	US	EntreMed	Celgene
calcitriol	Rocaltrol	U. of Wisconsin	US	Roche	Fontus Pharmaceuticals
rotavirus vaccine, live (oral)	Rotarix	Children's Hospital, Cincinnati;Gamble Research Institute	US	Virus Research Institute	GlaxoSmithKline
rotavirus vaccine, live (oral)	RotaShield	National Institutes of Health	US	Wyeth	Wyeth
rotavirus vaccine, live (oral) pentavalent	Rotateq	Wistar Institute;Children's Hospital of Philadelphia	US	Merck	Merck
rucaparib	Rubraca	Newcastle University; Cancer Research Technology; The Institute of Cancer Research: Royal Cancer Hospital (GB)	UK	Agouron	Clovis Oncology, Inc.
vigabatrin	Sabril	Medical City Hospital, Dallas	US	Ovation Pharmaceuticals	Lundbeck
fluoexetine hydrochloride	Sarafem	MIT	US	Interneuron Pharmaceuticals	Eli Lilly
ethinyl estradiol; levonorgestrel	Seasonale	Eastern Virginia Medical School	US	Barr Laboratories	DuraMed
cinacalcet hydrochloride	Sensipar	Brigham & Women's Hospital	US	NPS Pharmaceuticals	Amgen
silver sulfadiazine	Sildaflo	Columbia University	US	Research Corporation	King Pharmaceuticals
doxepin hydrochloride	Silenor	Columbia University	US	Somaxon	Somaxon
silver sulfadiazine	Silvadene	Columbia University	US	Research Corporation	King Pharmaceuticals
basiliximab	Simulect	Beth Israel Deaconess Medical Center	US	Seragen	Novartis
perfluoropolymethylisopropyl ether; polytetrafluoroethylene	SKIN EXPOSURE REDUCTION PASTE AGAINST CHEMICAL WARFARE AGENTS	US Army	US	U.S. Army	US Army
ivermectin	Sklice	U. of North Carolina	US	Topaz Pharmaceuticals	Sanofi
eculizumab	Soliris	Oklahoma Medical Research Foundation;Yale University	US	Alexion	Alexion
minocycline hydrochloride	Solodyn	Individual	US	Medicis	Medicis Pharmaceuticals
lanreotide	Somatuline Depot	Tulane University	US	Ipsen	Ipsen
pegvisomant	Somavert	Ohio University	US	Sensus	Pfizer
nusinersen	Spinraza	Cold Spring Harbor Laboratory;U. of Massachusetts	US	Isis (Ionis)	Biogen
itraconazole	Sporanox	National Institutes of Health	US	J&J	J&J
levetiracetam	Spritam	MIT	US	ApreciaPharmaceuticals	Aprecia Pharmaceuticals
butorphanol tartrate	Stadol	U. of Kentucky	US	Nastech	Bristol-Myers Squibb
nateglinide	Starlix	Keller Keio Univ and Ajinomoto	Japan	Ajinomoto	Novartis
elvitegravir, cobicistat, emtricitabine, tenofovir disoproxil fumarate	Stribild	Emory University;U. of California	US	Triangle Pharmaceuticals	Gilead
magnesium sulfate; polyethylene glycol 3350; potassium chloride; potassium sulfate; sodium bicarbonate; sodium chloride; sodium sulfate	Suclear	Baylor College of Medicine	US	Braintree Labs	Braintree Labs
sacrosidase	Sucraid	Hartford Hospital	US	Orphan Medical (QOL)	QOL Pharma
histrelin acetate	Supprelin	Salk Institute	US	J&J	Shire
magnesium sulfate; potassium sulfate; sodium sulfate	Suprep	Baylor College of Medicine	US	Braintree Labs	Braintree Labs
lucinactant	Surfaxin	Scripps Research Institute	US	J&J	J&J
sunitinib	Sutent	New York University	US	Sugen	Pfizer
palivisumab	Synagis	National Institutes of Health	US	MedImmune	AstraZeneca
bexarotene	Targretin	SRI International;La Jolla Cancer Research Foundation;Salk Institute	US	Ligand	Eisai
paclitaxel	Taxol	National Institutes of Health ;Florida State University	US	Bristol-Myers Squibb	Bristol-Myers Squibb
docetaxel	Taxotere	CNRS	France	Rhône-Poulenc Rorer	Sanofi-Aventis
atezolizumab	Tecentriq	Dana-Farber Cancer Institute;Emory University	US	Roche	Roche
technetium Tc99M mertiatide kit	TECHNESCAN MAG3	University of Utah	US	Mallinkrodt	Mallinkrodt Nuclear
telbivudine	Telbivudine/Tyzeka	CNRS	France	Idenix Pharmaceutical,	Novartis
temozolomide	Temodar/Temodal	Imperial College London/Aston University/U. of Nottingham/CRC	UK	Schering-Plough Research Institute/May and Baker	Merck
thalidomid	Thalomid	Rockefeller University;Children's Hospital, Boston	US	EntreMed	Celgene
tiopronin	Thiola	U. of Texas; U. of Missouri	US	Mission Pharmacal	Mission Pharmacal
protirelin	THYPINONE	University of Texas	US	Abbott	Abbott
protirelin	THYREL TRH	University of Texas	US	Ferring	Ferring
thyrotropin alfa	Thyrogen	Memorial Sloan Kettering;National Institutes of Health	US	Genzyme	Genzyme
BCG	TICE BCG Vaccine (BCG Live)	U. of Illinois Chicago	US	Organon Teknika	Schering-Plough
indomethacin	Tivorbex	U. of W. Australia	Australia	iCeutika	Iroko Pharms
tobramycin	TOBI	Seattle Children's Hospital CFF	US	Pathogenesis	Novartis
topiramate	Topamax (Migraine)	Tufts Medical Center	US	J&J	J&J
desoximetasone	Topicort	U. of Tennessee	US	Taro	Taro
atracurium besylate	Tracrium	U. of Strathclyde	UK	Burroughs Wellcome	GlaxoSmithKline
linagliptin	Tradjenta	Tufts Medical Center; Tufts University; U. of Toronto;	US	Arisaph Pharmaceuticals	Boehringer Ingelheim
triptorelin pamoate	Trelstar	Tulane University	US	Debiopharm	Watson Laboratories
arsenic trioxide	Trisenox	Memorial Sloan Kettering	US	PolaRx Biopharmaceuticals	Cephalon
abacavir sulfate; dolutegravir sodium; lamivudine	Triumeq	Emory University;U. of Minnesota	US	GlaxoSmithKline	GlaxoSmithKline
abacavir sulfate; lamivudine; zidovudine	Trizivir	Emory University;U. of Minnesota	US	GlaxoSmithKline	GlaxoSmithKline
dorzolamide hydrochloride	Trusopt	U. of Florida	US	Merck	Merck
emtricitabine; tenofovir disoproxil fumarate	Truvada	Emory University;Yale University	US	Triangle Pharmaceuticals	Gilead Pharmaceuticals
hepatitis A inactivated; hepatitis B (recombinant) vaccine	Twinrix	National Institutes of Health	US	GlaxoSmithKline	GlaxoSmithKline
natalizumab	Tysabri	Fred Hutchinson Cancer Center	US	Cytel	BiogenIdec
treprostinil	Tyvaso	Vanderbilt University	US	United Therapeutics	United Therapeutics
telbivudine	Tyzeka	Emory University	US	Idenix	Novartis
sodium benzoate; sodium phenylacetate	UCEPHAN	Johns Hopkins University	US	B. Braun	B.Braun
technetium Tc99M red blood cell kit	Ultratag	Brookhaven National Laboratory	US	Mallinckrodt	Mallinckrodt
dinutuximab	Unituxin	National Institutes of Health;Scripps Research Institute	US	United Therapeutics	United Therapeutics
potassium citrate	Urocit-K	U. of Texas	US	Mission Pharmacal	Mission Pharmacal
valrubicin	Valstar	Dana-Farber Cancer Institute	US	Anthra	Valstar
valacyclovir hydrochloride	Valtrex	KU Leuven	Belgium	Glaxo	GlaxoSmithKline
varicella virus vaccine (chickenpox)	Varivax	Osaka University	Japan	Merck	Merck
panitumumab	Vectibix	Weizzman Institute	Israel	Amgen	Amgen
bortezomib	Velcade	National Institutes of Health	US	Millenium	Takeda
tenofovir alafenamide fumarate	Vemlidy	Academy of Sciences/KU Leuven	Belgium;Czech Republic	Gilead	Gilead
venetoclax	Venclexta	Walter and Eliza Hall Institute	Australia	Genentech	ABBVIE INC
sinecatechins	Veregen	Cancer Hospital, Chinese Academy of Medical Sciences	China	Mitsui Norin	Nycomed/MediGene
voriconazole	Vfend	U. of Kansas	US	CyDex	Pfizer
didanosine	Videx	National Institutes of Health	US	Bristol-Myers Squibb	Bristol-Myers Squibb
lacosamide	Vimpat	U. of Houston	US	Harris FRC	UCB Inc.
tenofovir	Viread	Academy of Sciences/KU Leuven	Belgium;Czech Republic	Gilead	Gilead
cidofovir	Vistide	Academy of Sciences/KU Leuven	Belgium;Czech Republic	Gilead	Gilead
verteporfin	Visudyne	Massachusetts General Hospital;MIT;Mass Eye and Ear Hospital	US	QLT	Novartis
ganciclovir	Vitrasert	U. of Kentucky	US	Control Delivery Systems	Bausch and Lomb
phosphorothioate oligonucleotide; fomivirsen sodium	Vitravene	National Institutes of Health; FDA	US	Isis Pharmaceuticals	Novartis
meloxicam	Vivlodex	U. of W. Australia	Australia	iCeutika	Iroko Pharms
flutemetamol (F18)	Vizamyl	U. of Pittsburgh	US	Diagenic	GE Healthcare
von Willebrand factor (recombinant)	Vonvendi	Children's Hospital, Boston	US	Baxter	Baxalta
latanoprost	Xalatan	Columbia University	US	Pharmacia	Pfizer
crizotinib	Xalkori	New York University	US	Sugen	Pfizer
denosumab	Xgeva	Rockefeller University	US	Amgen	Amgen
rifaximin	Xifaxan for IBS	Cedars-SinaiMedical Center	US	Salix	Valeant
drotrecogin alfa	Xigris	Oklahoma Medical Research Foundation	US	Eli Lilly	Eli Lilly
enzalutamide	Xtandi	U. of California	US	Medivation	Astellas
ipilimumab	Yervoy	U. of California	US	NexStar	Bristol-Myers Squibb
trabectedin	Yondelis	U. of Illinois, Chicago	US	PharmaMar (Madrid)	J&J (US rights), PharmaMar (EU rights)
miglustat	Zavesca	Oxford University	UK	Oxford Glycosciences	Actellion
omeprazole	Zegerid	U. of Missouri	US	Santarus	Santarus
magnesium hydroxide; omeprazole; sodium bicarbonate	Zegerid with Margnesium	University of Missouri	US	Santarus	Santarus
paricalcitrol	Zemplar	U. of Wisconsin;Washington University St. Louis.	US	Abbott	Abbott
daclizumab	Zenapax	National Institutes of Health	US	Protein Design Labs	Roche
stavudine	Zerit	Yale University	US	Bristol-Myers Squibb	Bristol-Myers Squibb
ibritumomab (intravenous route)	Zevalin	National Institutes of Health	US	IDEC Pharmaceuticals	BiogenIdec
abacavir sulfate	Ziagen	U. of Minnesota	US	GlaxoSmithKline	GlaxoSmithKline
daclizumab	Zinbryta	National Institutes of Health	US	Protein Design Labs	Biogen and Abbvie
dexrazoxane hydrochloride	Zinecard	New York University	US	Pharmacia	Pfizer
bezlotoxumab	Zinplava	U. of Massachusetts	US	Medarex	Merck
vorinostat	Zolinza	Columbia University;Memorial Sloan Kettering	US	Aton	Merck
somatotropin	Zorbtive	Brigham and Women's Hospital	US	Nutritional Restart Pharmaceutical	EMD Serono
diclofenac	Zorvolex	U. of W. Australia	Australia	iCeutika	Iroko Pharms
zoster vaccine live	Zostavax	U. of Colorado	US	Merck	Merck
loteprednol etabonate; tobramycin	Zylet	U. of Florida	US	Pharmos	Bausch & Lomb
abiraterone acetate	Zytiga	Institute for Cancer Research/CRC	UK	BTG	J&J
360	364	364	362	364	363
		364		364	363
	364	0		0	1
		1		1	0.997253
US only
Foreign only				Large Entity
Both				Small Entity
				Start-up
				Government
				Other
				Total
