# Supplementary material for: Role of global public sector research in discovering new drugs and vaccines
Source: J Technol Transf. 2023 Apr 27:1–11. Online ahead of print. doi: 10.1007/s10961-023-10007-z (PMC10134693; doi:10.1007/s10961-023-10007-z)
Supplement: Supplementary file 2 — Supplementary file2 (XLSX 12 kb) [file 10961_2023_10007_MOESM2_ESM.xlsx]

## Sheet: Discoverering Institutions
Supplementary Table 2: Discovering Public Sector Research Institutions
Public Sector Research Institutions	Number Discovered
National Institutes of Health	27
U. of California	21
Emory University	18
U. of British Columbia	16
K.U. Leuven	14
Tufts Medical Center	13
Czech Academy of Sciences	12
Hans Knoell Institute	12
Tufts University	12
U. of Toronto	12
Massachusetts General Hospital	9
Memorial Sloan Kettering	9
U. of Texas	9
Columbia University	8
Individual	8
Weizmann Institute of Science	8
Baylor College of Medicine	7
Institut Armand-Frapier	7
McGill University	7
Rockefeller University	7
Yale University	7
Brigham and Women's Hospital	6
Cancer Research Campaign	6
Massachusetts Institute of Technology	6
Salk Institute	6
Scripps Research Institute	6
U. of Kansas	6
U. of Michigan	6
U. of Minnesota	6
Dana-Farber Cancer Institute	5
New York University	5
U. of Massachusetts	5
U. of Wisconsin	5
Duke University	4
Harvard University	4
Institut Pasteur	4
Japan Foundation for Cancer Research	4
Mt. Sinai School of Medicine	4
State University of New York	4
U. of Colorado	4
U. of Florida	4
U. of Illinois Chicago	4
U. of Missouri	4
U. of Pennsylvania	4
U. of Western Australia	4
CNRS	3
Cornell University	3
Georgetown University	3
Hebrew University of Jerusalem	3
Karolinska Institute	3
Kyoto University	3
Medical College of Hampton Roads	3
Monash University	3
Oklahoma Medical Research Foundation	3
Osaka University	3
Southern Research Institute	3
Tulane University	3
U. of Cincinnati	3
U. of Rochester	3
U. of Strathclyde	3
U. of Tennessee	3
U. of Utah	3
U. of Washington	3
Wistar Institute	3
Academic Hospital	2
Cold Spring Harbor Laboratory	2
Deutsch Krebsforschungszentrum	2
Eramus Universiteit	2
Fox Chase Cancer Center	2
Institute for Cancer Research	2
Leiden University	2
Los Angeles Biomedical Research Institute	2
Max Delbrück Center for Molecular Medicine Berlin-Buch	2
Medical Research Council	2
Michigan State University	2
Rothamstead Research	2
Royal Free Hospital	2
SRI International	2
U. of Cambridge	2
U. of Connecticut	2
U. of Georgia	2
U. of Houston	2
U. of Kentucky	2
U. of Oxford	2
U.S. Army	2
Aston University	1
Beth Israel Deaconess Medical Center	1
Boston Medical Center	1
Boston University	1
Brigham Young University	1
Bronx VA Hospital	1
Brookhaven National Laboratory	1
Cancer Hospital, Chinese Academy of Medical Sciences	1
Cedars-Sinai Medical Center	1
Center for Neurologic Study	1
Central Sydney Area Health Services	1
Children’s Hospital, Adelaide,	1
Children's Hospital of Philadelphia	1
Children's Hospital, Boston	1
Children's Hospital, Cincinnati	1
City of Hope	1
CSIRO	1
Cystic Fibrosis Foundation	1
Drexel University	1
Eastern Virginia Medical School	1
Edinburgh University	1
Florida State University	1
Fred Hutchinson Cancer Center	1
Gamble Research Institute	1
Groningen U.	1
Hartford Hospital	1
Helmholtz Centre for Infection Research	1
Imperial College London	1
Indiana University	1
Institute of Microbiology and Epidemiology, Academy of Military Medical Science	1
Institute of Pharmacology, USSR Academy of Medical Sciences	1
Israel Institiue for Biological Research	1
Johns Hopkins University	1
Kaiser Health Plan	1
Keio Univ	1
Kobe University	1
La Jolla Cancer Research Foundation	1
Louisiana State University	1
Ludwig Institute for Cancer Research	1
Mass Eye and Ear Hospital	1
Max Planck Society	1
Mayo Clinic	1
Medical City Hospital, Dallas	1
Nagoya University	1
Newcastle University	1
Northwestern University	1
Ohio University	1
Oregon Health and Science University	1
Permanante Medical Group	1
Princeton University	1
Queen's University	1
Roswell Park	1
Rush University Medical Center	1
Rutgers University	1
Seattle Children's Hospital	1
Stanford University	1
Technion Israel Institute of Technology	1
The Radiochemical Center	1
U. of Alabama	1
U. of Arizona	1
U. of Chicago	1
U. of Essex	1
U. of Ghent	1
U. of Gothenberg	1
U. of Miami	1
U. of North Carolina	1
U. of Nottingham	1
U. of Pittsburgh	1
U. of Queensland	1
U. of Virginia	1
U. of Zurich	1
U. Victor Segalen--Bordeaux 2	1
U.S. Atomic Energy Agency	1
U.S. FDA	1
U.S. Navy	1
Vanderbilt University	1
Wadsworth Center, NY Department of Health	1
Walter and Eliza Hall Institute	1
Washington University St. Louis.	1
Women’s and Children’s Hospital, North Adelaide, Australia	1
	165
